# Supplementary material for: Unraveling metabolic shifts in peach under agrochemical treatments during flower bud endodormancy in the context of global warming
Source: Front Plant Sci. 2025 Mar 19;16:1502436. doi: 10.3389/fpls.2025.1502436 (PMC11962625; doi:10.3389/fpls.2025.1502436)
Supplement: Supplementary file 2 [file Table1.xlsx]

## Sheet: Hoja1
	Supplementary table S1. Metabolites that varied significantly during the first year of study between endodormancy and endodormancy release. TB: Broston + NitroActive, TE: Erger + Activ Erger and C: control
RT	m/z	Putative identification	mSigma	Metabolic group	Molecular formula	Aduct	ppm	log2(FC)	p value	Sample
12.35	630.445	PE5 (29:2)	49.3	Phospholipid	C34H66NO8P	[M+H-H2O]+	7	> 9.5	< 0.005	TB and TE
12.25	718.499	PS6 (32:1)	56.1	Phospholipid	C38H72NO9P	[M+H]+	3	> 8.1	< 0.005	TB and TE
9.13	258.256	C19H33N	62.3		C19H33N	[M+H-H2O]+	11	> 7.4	< 0.005	TB and TE
11.38	660.456	PE3 (30:1)	44.8	Phospholipid	C35H66NO8P	[M+H-H2O]+	5	> 6.6	< 0.005	TB and TE
11.62	305.082	Xylobiose	69.9	Carbohydrate	C10H18O9	[M+Na]+	7	> 6.0	< 0.005	TB and TE
13.26	627.434	Peltatol A/B/C	66.1		C42H58O4	[M+H]+	11	> 5.2	< 0.05	TB and TE
13.67	407.308	MG1 (22:4)	37.4	Monoglyceride	C23H44O4	[M+Na]+	13	> 4.9	< 0.005	TB and TE
13.26	665.411	3-O-trans-Feruloyleuscaphic acid	92.5	Phenylpropanoid	C40H56O8	[M+H]+	10	> 4.2	< 0.05	TB and TE
14.79	333.273	2E-Eicosenoic acid	88.6	Fatty acid	C20H38O2	[M+Na]+	11	> 4.0	< 0.05	TB and TE
16.34	493.378	DG3 (27:2)	33.7	Diglyceride	C28H54O5	[M+Na]+	16	> 3.7	< 0.05	TB and TE
12.14	806.551	Arachidonoyl thio-PC	58.4	Phospholipid	C44H82NO6PS	[M+Na]+	2	> 3.3	< 0.05	TB and TE
12.53	498.37	Pept14	3.1	Amino acidic compound	C24H49N7O5	[M+H-H2O]+	14	> 3.3	< 0.05	TB and TE
12.3	674.473	PC1 (28:2)	55.8	Phospholipid	C36H68NO8P	[M+H]+	4	> 3.2	< 0.05	TB and TE
12.47	525.369	Pept13	14.7	Amino acidic compound	C23H46N10O5	[M+H-H2O]+	12	> 3.2	< 0.05	TB and TE
12.58	454.345	Pept15	13.9	Amino acidic compound	C23H45N5O5	[M+H-H2O]+	11	> 3.2	< 0.05	TB and TE
11.33	687.456	PG1 (31:3)	46	Phospholipid	C35H69O9P	[M+Na]+	1	> 3.1	< 0.05	TB and TE
11.33	704.483	PS4 (31:1)	66.9	Phospholipid	C37H72NO10P	[M+H-H2O]+	5	> 3.1	< 0.05	TB and TE
11.25	792.536	PE2 (39:6)	47.7	Phospholipid	C41H78NO11P	[M+H]+	3	> 3.0	< 0.01	TB and TE
12.77	305.243	Palmitoleic Acid ethyl ester	13.2	Fatty acid	C18H34O2	[M+Na]+	6	> 3.0	< 0.01	TB and TE
11.29	748.51	PS3 (33:0)	59.4	Phospholipid	C39H74NO10P	[M+H]+	3	> 2.9	< 0.05	TB and TE
13.07	776.541	PS7 (35:0)	53.1	Phospholipid	C41H78NO10P	[M+H]+	3	> 2.9	< 0.05	TB and TE
11.37	643.429	PA2 (32:2)	34.7	Phospholipid	C33H65O8P	[M+Na]+	3	> 2.8	< 0.005	TB and TE
11.42	599.404	PA3 (30:3)	34	Phospholipid	C33H61O8P	[M+H-H2O]+	5	> 2.8	< 0.005	TB and TE
11.42	616.431	PE4 (28:2)	38.2	Phospholipid	C33H64NO8P	[M+H-H2O]+	5	> 2.8	< 0.005	TB and TE
11.46	572.405	Arg Ile Arg Lys	11.1	Amino acidic compound	C24H49N11O5	[M+H]+	10	> 2.8	< 0.05	TB and TE
13.33	583.41	Violaxanthin	55.5	ABA metabolism	C40H56O4	[M+H-H2O]+	9	> 2.5	< 0.05	TB, TE and C
9.55	346.195	N-Jasmonoylisoleucine	39.6	JA metabolism	C18H29NO4	[M+Na]+	12	> 2.4	< 0.05	TB and TE
14.3	509.373	2'-Apo-beta-carotenal	76.2	ABA metabolism	C37H48O	[M+H]+	9	> 1.6	< 0.05	TB, TE and C
12.25	701.472	PG2 (32:3)	24.5	Phospholipid	C36H71O9P	[M+Na]+	1	> 9.1	< 0.005	TB and TE
15.64	736.463	PS10 (34:6)	64.3	Phospholipid	C40H68NO10P	[M+H]+	10	< -3.2	< 0.005	TE and C
15.29	435.338	MG2 (24:3)	34.7	Monoglyceride	C25H48O4	[M+Na]+	14	< -2.7	< 0.005	TB and TE
14	457.277	Pept24	55.9	Amino acidic compound	C20H38N6O7	[M+H-H2O]+	0	< -2.6	< 0.01	TB, TE and C
3.6	190.084	Indole-3-methyl acetate	8.7		C11H11NO2	[M+H]+	12	< -2.5	< 0.05	TE and C
13.08	548.31	Ser Leu Leu Ser Phe	55.3	Amino acidic compound	C27H43N5O8	[M+H-H2O]+	3	< -2.5	< 0.005	TB and TE
14.59	565.378	PA5 (26:0)	34	Phospholipid	C29H57O8P	[M+H]+	15	< -2.5	< 0.005	TB, TE and C
4.8	195.04	Menadione	61.3		C11H8O2	[M+Na]+	11	< -2.4	< 0.005	TB, TE and C
8.26	247.129	Pept6	65.4	Amino acidic compound	C10H18N2O5	[M+H]+	1	< -2.4	< 0.005	TB and TE
13.36	718.365	Jubanine A	31.6	Amino acidic compound	C40H49N5O6	[M+Na]+	11	< -2.4	< 0.005	TB and TE
15.47	499.329	Pept25	35.9	Amino acidic compound	C23H44N6O7	[M+H-H2O]+	8	< -2.4	< 0.005	TB and TE
5.4	265.143	Abscisic acid	77.6	ABA metabolism	C15H20O4	[M+H]+	3	< -2.3	< 0.005	TB, TE and C
12.35	481.188	Pept12	82.9	Amino acidic compound	C20H30N6O7S	[M+H-H2O]+	2	< -2.3	< 0.005	TB and TE
11.11	847.566	PI1 (36:2)	19.9	Phospholipid	C43H85O12P	[M-H]-	1	< -2.2	< 0.05	TB and TE
13.07	560.315	Pept17	7.7	Amino acidic compound	C22H41N9O8	[M+H]+	0	< -2.2	< 0.005	TB and TE
13.07	581.239	Pept18	28.8	Amino acidic compound	C28H38N4O6S	[M+Na]+	1	< -2.1	< 0.005	TB and TE
13.67	660.36	Pept22	30.4	Amino acidic compound	C34H45N9O5	[M+H]+	2	< -2.1	< 0.05	TB and TE
0.9	175.024	Dehydroascorbate	18.6	Glutathione metabolism	C6H6O6	[M+H]+	2	< -1.9	< 0.05	TB and TE
12.32	448.26	Pept10	22	Amino acidic compound	C19H37N5O5S	[M+H]+	2	< -1.8	< 0.005	TB and TE
12.35	460.26	Pept11	15.3	Amino acidic compound	C20H39N5O6S	[M+H-H2O]+	0	< -1.8	< 0.05	TB and TE
8.75	149.024	3-Formylsalicylic acid	10	Salicylic acid metabolism	C8H6O4	[M+H-H2O]+	3	< -1.3	< 0.005	TB, TE and C
5.76	419.104	Isochinomin	42.7	ABA metabolism	C20H20O11	[M+H-H2O]+	14	< -1.2	< 0.05	TB, TE and C
11.06	444.231	Pept8	23.3	Amino acidic compound	C19H35N5O6S	[M+H-H2O]+	0	< -1.2	< 0.005	TB, TE and C
11.52	528.379	Ile Leu Ala Ile Val	31.8	Amino acidic compound	C26H49N5O6	[M+H]+	9	7.3752	< 0.005	TB and TE
14.93	655.466	PA7 (34:3)	47.3	Phospholipid	C35H69O7P	[M+Na]+	2	6.7482	< 0.005	TB
13.24	732.515	PS8 (33:1)	29.7	Phospholipid	C39H74NO9P	[M+H]+	3	5.9851	< 0.01	TE
15.32	479.364	DG2 (26:2)	35.6	Diglyceride	C27H52O5	[M+Na]+	14	5.7693	< 0.05	TB
3.08	560.295	Pept3	32.4	Amino acidic compound	C25H39N9O7	[M+H-H2O]+	0	5.5316	< 0.005	TB
14.97	672.492	PE7 (32:2)	50.7	Phospholipid	C35H72NO7P	[M+Na]+	2	5.4164	< 0.005	TB
14.1	641.449	PA4 (33:3)	27.3	Phospholipid	C34H67O7P	[M+Na]+	4	4.5732	< 0.005	TB
12.95	864.594	PC2 (44:14)	67.1	Phospholipid	C52H84NO8P	[M+H-H2O]+	3	4.3894	< 0.05	TE
13	820.567	PC3 (39:8)	4.2	Phospholipid	C45H84NO8P	[M+Na]+	18	4.3404	< 0.05	TE
11.28	731.499	PA1 (40:7)	49.1	Phospholipid	C41H73O7P	[M+Na]+	0	4.2469	< 0.05	TE
13.13	753.465	PG3 (35:5)		Phospholipid	C39H71O10P	[M-H]-	3	4.2065	< 0.05	TE
11.46	555.377	Ganoderic acid Ma	76.5	Terpenoid	C34H52O7	[M+H-H2O]+	15	4.0489	< 0.05	TE
14.1	658.476	PE6 (31:2)	52.4	Phospholipid	C36H70NO8P	[M+H-H2O]+	8	4.0022	< 0.005	TB
14.39	465.349	DG1 (25:2)	18.6	Diglyceride	C26H50O5	[M+Na]+	14	3.8544	< 0.01	TB
2.29	344.2	Pept2	130	Amino acidic compound	C16H31N3O4S1	[M+H-H2O]+	0	3.53	< 0.01	TB
12.16	649.416	trans-3-Feruloylcorosolic acid	44.2	Phenylpropanoid	C40H56O7	[M+H]+	9	3.3735	< 0.005	TB
12.71	165.089	trans-3-Hexenyl acetate	20		C8H14O2	[M+H-H2O]+	5	3.2212	< 0.005	TB
14.86	699.491	PA6 (36:2)	6.9	Phospholipid	C37H73O8P	[M+Na]+	2	3.1902	< 0.005	TB
11.06	540.328	PS2 (19:0)	59.1	Phospholipid	C25H50NO9P	[M-H]-	2	2.9616	< 0.01	TE
5.71	750.448	PS1 (34:6)	121.3	Phospholipid	C38H66NO10P	[M-H]-	20	2.7758	< 0.005	TB
15.6	740.489	PS9 (34:4)	77.2	Phospholipid	C40H72NO10P	[M+H-H2O]+	3	2.7	< 0.005	TB, TE and C
13.63	468.359	Pept20	60.3	Amino acidic compound	C24H47N5O5	[M+H-H2O]+	9	2.6992	< 0.005	TE
13.65	445.284	Pept21	69.7	Amino acidic compound	C24H38N4O5	[M+H-H2O]+	5	2.6438	< 0.005	TE
7.22	632.423	PE1 (28:2)	81.4	Phospholipid	C33H62NO8P	[M+H]+	9	2.637	< 0.005	TB
13.91	773.529	PG4 (36:2)	38.9	Phospholipid	C40H79O10P	[M+Na]+	1	2.5719	< 0.005	TB
6.39	459.227	Pept4	33.5	Amino acidic compound	C20H36N4O7S	[M+H-H2O]+	1	2.5082	< 0.005	TB
11.88	544.356	Pept9	39.9	Amino acidic compound	C23H45N9O6	[M+H]+	1	2.4998	< 0.005	TB
11.42	790.556	PS5 (36:0)	70.9	Phospholipid	C42H80NO10P	[M+H]+	3	2.4876	< 0.005	TE
11.45	251.164	Abscisic alcohol	29.1	ABA metabolism	C15H22O3	[M+H]+	1	2.4718	< 0.005	C
11.43	279.132	Tyrosyl-Proline	20.9	Amino acidic compound	C14H18N2O4	[M+H]+	9	2.4397	< 0.005	TB
13.43	217.135	(R)-2-Amino-N-(2,2,4,4-tetramethyl-3-thietanyl)propanamide	59.2		C10H20N2OS	[M+H]+	7	2.3966	< 0.005	TE
13.77	336.284	Heptadecanoyl Ethanolamide	41.3		C19H39NO2	[M+Na]+	10	2.3476	< 0.05	TE
1.01	372.1	Pept1	79.8	Amino acidic compound	C12H19N3O9	[M+Na]+	3	2.0884	< 0.05	TB
9.72	518.292	Pept7	6.2	Amino acidic compound	C21H39N7O8	[M+H]+	2	1.2429	< 0.05	C
3.14	458.16	Amigdalin	22.7	Cyanogenic glucoside	C20H27NO11	[M+H]+	13	1.2	< 0.05	C
7.39	423.171	Pept5	27	Amino acidic compound	C19H28N4O6S	[M+H-H2O]+	2	-1.0113	< 0.005	C
0.78	148.061	D-Glutamic acid	11.8	Amino acidic compound	C5H9NO4	[M+H]+	4	-1.1085	< 0.05	TB
3.59	173.059	Avenalumic acid	26.8		C11H10O3	[M+H-H2O]+	5	-1.2504	< 0.005	TE
15.83	593.249	Pept26	25.2	Amino acidic compound	C25H36N8O7S	[M+H]+	2	-1.427	< 0.005	TE and C
13.96	437.309	Pept23	49.3	Amino acidic compound	C23H42N4O5	[M+H]+	7	-1.9749	< 0.05	C
10.82	315.153	GA120	27.1	Giberellin	C19H22O4	[M+H]+	17	-2.1057	< 0.05	TB
11.46	381.139	Asp Pro Gln	61	Amino acidic compound	C14H22N4O7	[M+Na]+	1	-2.1936	< 0.05	TB
13.54	447.244	Pept19	64.1	Amino acidic compound	C21H30N6O5	[M+H]+	18	-2.2274	< 0.05	C
13.07	457.277	Pept16	63.7	Amino acidic compound	C20H38N6O7	[M+H-H2O]+	0	-2.2779	< 0.05	TB
14.84	285.253	C19H34	15.1		C19H34	[M+Na]+	6	-2.308	< 0.05	TE
12.2	373.241	Annoglabasin A	22.7	Terpenoid	C23H34O5	[M+H-H2O]+	8	-2.4957	< 0.005	TB
13.3	539.384	3beta,15alpha-Diacetoxylanosta-8,24-dien-26-oic acid	78.1		C34H52O6	[M+H-H2O]+	16	-2.5341	< 0.005	TE
12.34	351.187	Gibberellin A2	65.8	Giberellin	C19H26O6	[M+H]+	19	-2.5519	< 0.005	TB
9.58	288.23	C17H31NO	27.8		C17H31NO	[M+Na]+	0	-2.8716	< 0.05	C
