# Supplementary material for: Unraveling metabolic shifts in peach under agrochemical treatments during flower bud endodormancy in the context of global warming
Source: Front Plant Sci. 2025 Mar 19;16:1502436. doi: 10.3389/fpls.2025.1502436 (PMC11962625; doi:10.3389/fpls.2025.1502436)
Supplement: Supplementary file 3 [file Table2.xlsx]

## Sheet: Hoja1
	Supplementary table S2. Metabolites that varied significantly during the second year of study between endodormancy and endodormancy release. TB: Broston + NitroActive, TE: Erger + Activ Erger and C: Control
RT	m/z	Putative identification	mSigma	Metabolic group	Molecular formula	Aduct	ppm	log2(FC)	p value	Sample
13	820.6	PC5 (35:0)	32.8	Phospholipid	C45H84NO8P	[M+Na]+	18	> 7.2	< 0.05	TB and TE
7.82	165.054	p-Coumaric acid	10.9	Phenylpropanoid	C9H8O3	[M+H-H2O]+	6	> 3.4	< 0.05	TB, TE and C
4.62	382.115	Indole-3-acetyl-myo-inositol	20.2		C16H19NO7	[M+FA-H]-	1	> 3.1	< 0.005	TB, TE and C
3.16	177.041	Ascorbic acid	43.9	Glutathione metabolism	C6H8O6	[M+H]+	10	> 2.3	< 0.05	TB and TE
0.69	156.077	L-2-Ao-3-(1-pyrazolyl)propanoic acid	5.8	Ao acidic compound	C6H9N3O2	[M+H-H2O]+	2	> 2.2	< 0.005	TB and C
4.62	651.156	Quercetin 3-(6'''-acetylglucosyl)(1->4)-rhamnoside	91.1	Flavonoid	C29H32O17	[M-H]-	1	> 1.8	< 0.005	TB, TE and C
3.18	161.044	D-1,5-Anhydrofructose	2		C6H10O5	[M-H]-	7	> 1.6	< 0.05	TB, TE and C
10.71	553.247	Tanariflavanone A	34	Flavonoid	C30H36O7	[M+FA-H]-	6	> 1.5	< 0.05	TB and TE
2.66	495.114	Maesopsin 6-glucoside	13.6	Flavonoid	C21H22O11	[M+FA-H]-	1	< -1.3	< 0.05	TB, TE and C
13.89	795.546	PA14 (42:4)	31.9	Phospholipid	C43H81O9P	[M+Na]+	7	5.7939	< 0.005	TB
13.95	751.518	1,28-Dicaffeoyloctacosanediol	59.8	Phenylpropanoid	C46H70O8	[M+H]+	5	5.2587	< 0.005	TB
14.03	707.494	PA15 (38:5)	11	Phospholipid	C39H73O7P	[M+Na]+	6	4.5863	< 0.005	TB
14.22	553.43	beta-Cryptoxanthin	78	ABA metabolsim	C40H56O	[M+H]+	16	4.2263	< 0.005	TB
14.03	702.537	PE9 (34:1)	34.1	Phospholipid	C39H76NO7P	[M+Na]+	8	4.0925	< 0.005	TB
14.09	663.466	PG8 (29:1)	47.6	Phospholipid	C35H69O10P	[M+H-H2O]+	8	4.0635	< 0.005	TB
13.29	583.442	Violaxanthin	55.5	ABA metabolsim	C40H56O4	[M+H-H2O]+	9	3.8987	< 0.005	TB
14.09	658.51	PE10 (32:2)	25.7	Phospholipid	C37H70NO8P	[M+H]+	5	3.443	< 0.005	TB
11.69	757.471	PG6 (34:4)	69.8	Phospholipid	C40H71O12P	[M+H-H2O]+	6	3.1617	< 0.005	TB
14.36	465.378	DG1 (25:2)	22.4	Diglyceride	C26H50O5	[M+Na]+	14	3.1166	< 0.005	TB
14.29	509.374	2'-Apo-beta-carotenal	54.6	ABA metabolsim	C37H48O	[M+H]+	9	3.0976	< 0.005	TB
10.58	343.245	13-Hydroxy-9-methoxy-10-oxo-11-octadecenoic acid	13.2	Fatty acid	C19H34O5	[M+H]+	8	2.7183	< 0.005	TB
2.51	565.284	Pept27	10.7	Ao acidic compound	C29H36N6O6	[M+H]+	11	2.7122	< 0.005	TB
12.08	683.42	PA12 (34:4)	47.1	Phospholipid	C35H65O9P	[M+Na]+	8	2.5872	< 0.005	TB
4.05	131.049	L-Asparagine	97.3	Ao acidic compound	C4H8N2O3	[M+H]+	0	2.4641	< 0.005	TB
6.74	639.395	PA8 (32:4)	42.5	Phospholipid	C33H61O8P	[M+H]+	7	2.4391	< 0.005	TB
5.79	683.415	Tsugaric acid A 21-glucosyl ester	64.3	Terpenoid	C38H60O9	[M+Na]+	3	2.4202	< 0.005	TB
2.58	169.05	3-Methoxysalicylic acid	19.6	Salicylic acid metabolism	C8H8O4	[M+H]+	3	2.3924	< 0.005	TE
8.49	453.307	Tyromycic acid	82.3	Terpenoid	C30H44O3	[M+H]+	1	2.3098	< 0.005	TB
5.19	549.288	Pept28	43.5	Ao acidic compound	C29H36N6O5	[M+H]+	10	2.2863	< 0.005	TB
2.65	781.231	Kaempferol 3-glucosyl-(1->3)(4'''-acetylrhamnosyl)(1->6)-galactoside	77.4	Flavonoid	C35H42O21	[M+H-H2O]+	15	2.2683	< 0.005	TE
15.76	777.568	PG10 (36:0)	52	Phospholipid	C42H81O10P	[M+H-H2O]+	5	2.2482	< 0.005	TB
12.21	839.535	PG7 (40:5)	3.9	Phospholipid	C44H81O11P	[M+Na]+	7	2.1985	< 0.005	TB
5.55	519.277	Absinthin	78.3		C30H40O6	[M+Na]+	10	2.1955	< 0.005	TB
8.12	814.44	PS12 (39:9)	80.9	Phospholipid	C39H70NO13P	[M+H-H2O]+	9	2.1859	< 0.005	TB
12.28	615.371	PA13 (30:2)	49.6	Phospholipid	C31H61O8P	[M-H]-	5	2.1846	< 0.005	TB
11.48	628.461	PE8 (30:3)	51	Phospholipid	C35H68NO7P	[M+H-H2O]+	14	2.1625	< 0.005	TB
8.9	718.466	PS13 (31:1)	28.3	Phospholipid	C37H68NO10P	[M+H-H2O]+	0	2.1621	< 0.005	TB
3.75	345.119	Domesticoside	92.6		C15H20O9	[M+H]+	3	2.162	< 0.005	TE
14.22	691.458	PG9 (30:1)	54.7		C36H67O10P	[M+H]+	4	2.1596	< 0.005	TB
11.81	723.448	PI3 (27:1)	88.6	Phospholipid	C36H69O13P	[M+H-H2O]+	4	2.1474	< 0.005	TB
7.55	718.494	PS11 (32:1)	101.2	Phospholipid	C38H72NO9P	[M+H-H2O]+	11	2.1384	< 0.005	TB
5.52	551.339	Ganoderic acid V	91.2	Terpenoid	C32H48O6	[M+Na]+	8	2.1372	< 0.005	TB
10.63	707.486	PG5 (31:1)	90.1	Phospholipid	C37H71O10P	[M+H]+	0	2.1359	< 0.005	TB
7.43	671.42	PA9 (33:3)	28.8	Phospholipid	C36H63O9P	[M+Na]+	10	2.088	< 0.005	TB
8.88	629.411	PA11 (31:2)	44.4	Phospholipid	C32H63O8P	[M+H]+	9	2.0877	< 0.005	TB
0.99	472.274	C19H39N5O7	46.4		C19H39N5O7	[M+Na]+	1	2.0849	< 0.005	TB
7.46	781.458	PA10 (42:11)	77.9	Phospholipid	C40H71O11P	[M+H]+	6	2.0761	< 0.005	TB
12.19	698.466	PC4 (30:4)	62.4	Phospholipid	C36H70NO8P	[M+Na]+	9	2.0761	< 0.005	TB
13.89	814.551	PS14 (38:2)	75.7	Phospholipid	C42H82NO10P	[M+H-H2O]+	7	2.072	< 0.005	TB
7.55	767.476	PI2 (29:0)	104.8	Phospholipid	C38H71O13P	[M+H]+	7	2.058	< 0.005	TB
7.44	693.404	D-Phosphatidylglycerol	29.3		C32H63O12P	[M+Na]+	12	2.0561	< 0.005	TB
12.87	807.38	(2b,3b)-Dihydroxy-30-nor-12,20(29)-oleanadiene-28-glucopyranosyloxy-23-oic acid 3-glucuronide	55.9		C41H60O17	[M+H-H2O]+	0	-2.2671	< 0.05	TB
